# Supplementary material for: Potent Intestinal Mucosal Barrier Enhancement of Nostoc commune Vaucher Polysaccharide Supplementation Ameliorates Acute Ulcerative Colitis in Mice Mediated by Gut Microbiota
Source: Nutrients. 2023 Jul 6;15(13):3054. doi: 10.3390/nu15133054 (PMC10346458; doi:10.3390/nu15133054)
Supplement: Supplementary file 1 [file nutrients-15-03054-s001.zip]

Archive with 1 entries (1 files):
- nutrients-2474899-supplementary.pdf
